# Supplementary material for: The Effect of PCL Addition on 3D-Printable PLA/HA Composite Filaments for the Treatment of Bone Defects
Source: Polymers (Basel). 2022 Aug 13;14(16):3305. doi: 10.3390/polym14163305 (PMC9416491; doi:10.3390/polym14163305)
Supplement: Supplementary file 1 [file polymers-14-03305-s001.zip]

Archive with 1 entries (1 files):
- polymers-1839574-supplementary.pdf
